# Supplementary material for: Prior Evaluation of Nutritional Status and Mortality in Patients with Sepsis in South Korea
Source: Nutrients. 2023 Dec 8;15(24):5040. doi: 10.3390/nu15245040 (PMC10745302; doi:10.3390/nu15245040)
Supplement: Supplementary file 1 [file nutrients-15-05040-s001.zip]

Archive with 1 entries (1 files):
- nutrients-2722470-supplementary.pdf
